# Supplementary material for: Biocompatibility and Biological Effects of Surface-Modified Conjugated Polymer Nanoparticles
Source: Molecules. 2023 Feb 21;28(5):2034. doi: 10.3390/molecules28052034 (PMC10003845; doi:10.3390/molecules28052034)
Supplement: Supplementary file 1 [file molecules-28-02034-s001.zip]

Archive with 1 entries (1 files):
- molecules-2215177-supplementary.pdf
